# Supplementary material for: An in vitro biofilm model system maintaining a highly reproducible species and metabolic diversity approaching that of the human oral microbiome
Source: Microbiome. 2013 Oct 2;1:25. doi: 10.1186/2049-2618-1-25 (PMC3971625; doi:10.1186/2049-2618-1-25)
Supplement: Additional file 1: Table S1 — Summary of whole genome shotgun (WGS) data for metagenomics analyses of in vitro biofilms at 3, 6, 9, 12, 16 and 48 hrs of growth. [file 2049-2618-1-25-S1.xlsx]

## Sheet: Sheet1
WGS library	No. raw reads	CLC trimmed reads	Dust filtered reads after CLC trimming	CLC assembled contigs	Nucleotides in contigs	ORFs
3 hrs	15007896	13804343	13736655	28336	21385138	37652
6 hrs A	12482222	11510235	11467740	17787	16513151	36399
6 hrs B	19630580	18128019	18074389	19728	17819870	28826
9 hrs	5969256	5405302	5380941	14683	9918104	18756
12 hrs	16473338	15228925	15178403	19577	18202595	29051
16 hrs	10766238	9888593	9857569	16769	15506732	24731
48 hrs	17915400	16465046	16437445	24810	21394452	35567
