# Supplementary material for: An in vitro biofilm model system maintaining a highly reproducible species and metabolic diversity approaching that of the human oral microbiome
Source: Microbiome. 2013 Oct 2;1:25. doi: 10.1186/2049-2618-1-25 (PMC3971625; doi:10.1186/2049-2618-1-25)
Supplement: Additional file 5: Table S2 — 16S rRNA read counts in saliva and in vitro biofilm samples and their corresponding genome match in the Human Oral Microbiome Database (HOMD). [file 2049-2618-1-25-S5.xlsx]

## Sheet: Sheet1
Genome	Oral Taxon ID (HOT)	Status	Saliva 1	Saliva 2	Saliva 3	Batch 1	Batch 2 well 1	Batch 2 well 2	Batch 3 well 1	Batch 3 well 2	Batch 3 well 3
Abiotrophia_defectiva	HOT389	Named (N)	2	4	2	1	0	0	1	0	0
Abiotrophia_defectiva	HOT389	N	2	1	1	0	0	0	0	0	0
Abiotrophia_defectiva	HOT389	N	2	3	1	1	0	0	1	0	0
Abiotrophia_defectiva	HOT389	N	2	3	2	1	0	0	1	0	0
Abiotrophia_defectiva	HOT389	N	2	3	1	1	0	0	1	0	0
Actinomyces_georgiae	HOT617	N	1	0	2	0	0	0	0	0	0
Actinomyces_meyeri	HOT671	N	2	2	3	0	0	0	0	0	0
Actinomyces_odontolyticus	HOT701	N	2	2	2	0	0	0	0	0	0
Aggregatibacter_aphrophilus	HOT545	N	0	0	2	0	0	0	0	0	0
Aggregatibacter_paraphrophilus	HOT720	N	0	0	2	0	0	0	0	0	0
Aggregatibacter_segnis	HOT762	N	9	2	2	0	0	0	1	1	1
Atopobium_parvulum	HOT723	N	8	14	5	0	0	0	0	0	1
Atopobium_rimae	HOT750	N	2	1	3	0	0	0	0	0	0
Atopobium_vaginae	HOT814	N	0	1	1	0	0	0	0	0	0
Campylobacter_concisus	HOT575	N	30	22	7	2	0	0	1	0	0
Campylobacter_concisus	HOT575	N	29	22	7	2	0	0	1	0	0
Campylobacter_concisus	HOT575	N	30	22	7	2	0	0	1	0	0
Campylobacter_showae	HOT763	N	3	1	1	0	0	0	0	0	0
Campylobacter_sputorum	HOT776	N	0	4	0	0	0	0	0	0	0
Capnocytophaga_sputigena	HOT775	N	0	2	0	0	0	0	0	0	0
Catonella_morbi	HOT165	N	2	2	2	0	0	0	0	0	0
Catonella_morbi	HOT165	N	1	1	2	0	0	0	0	0	0
Catonella_morbi	HOT165	N	2	2	2	0	0	0	0	0	0
Dialister_pneumosintes	HOT736	N	1	1	1	0	0	0	0	0	0
Dialister_pneumosintes	HOT736	N	1	1	1	0	0	0	0	0	0
Dialister_pneumosintes	HOT736	N	1	1	1	0	0	0	0	0	0
Eikenella_corrodens	HOT577	N	0	0	1	0	0	0	0	0	0
Eikenella_corrodens	HOT577	N	0	0	1	0	0	0	0	0	0
Enterobacter_cancerogenus	HOT565	N	11	18	9	10	5	1	208	249	251
Enterobacter_hormaechei	HOT634	N	5	5	5	2	1	1	80	104	91
Eubacterium_[11][G-1]_infirmum	HOT105	N	0	5	0	0	0	0	0	0	0
Eubacterium_[11][G-1]_infirmum	HOT105	N	0	6	0	0	0	0	0	0	0
Eubacterium_[11][G-1]_sulci	HOT467	N	1	6	0	0	0	0	0	0	0
Eubacterium_[XIVa][G-1]_saburreum	HOT494	N	6	7	2	0	0	0	0	0	0
Eubacterium_[XIVa][G-1]_saburreum	HOT494	N	6	7	2	0	0	0	0	0	0
Fusobacterium_naviforme	HOT200	N	15	7	2	1	0	1	0	0	0
Fusobacterium_nucleatum_ss._animalis	HOT420	N	25	30	2	6	0	1	0	0	0
Fusobacterium_nucleatum_ss._animalis	HOT420	N	1	2	1	1	0	0	0	0	0
Fusobacterium_nucleatum_ss._animalis	HOT420	N	1	2	1	1	0	0	0	0	0
Fusobacterium_nucleatum_ss._nucleatum	HOT698	N	206	227	41	69	11	29	2	1	5
Fusobacterium_nucleatum_ss._nucleatum	HOT698	N	175	205	24	48	9	23	1	1	3
Fusobacterium_nucleatum_ss._polymorphum	HOT202	N	1269	1169	142	488	85	175	12	8	15
Fusobacterium_nucleatum_ss._polymorphum	HOT202	N	459	770	80	139	63	48	10	4	9
Fusobacterium_nucleatum_ss._vincentii	HOT200	N	80	70	11	12	4	6	0	0	2
Fusobacterium_nucleatum_ss_vincentii	HOT200	N	43	38	2	4	1	1	0	0	0
Fusobacterium_nucleatum_ss_vincentii	HOT200	N	146	225	17	18	21	6	1	3	1
Fusobacterium_nucleatum_ss_vincentii	HOT200	N	126	159	33	16	10	6	4	3	4
Fusobacterium_nucleatum_ss_vincentii	HOT200	N	124	213	10	15	21	5	1	1	0
Fusobacterium_periodonticum	HOT201	N	1561	1329	181	577	99	216	16	9	20
Fusobacterium_periodonticum	HOT201	N	1526	1311	175	573	96	213	15	9	19
Fusobacterium_periodonticum	HOT201	N	1560	1326	182	576	99	216	16	9	20
Granulicatella_adiacens_	HOT534	N	120	124	75	64	17	45	58	69	52
Granulicatella_adiacens_[para-adiacens]	HOT534	N	120	124	75	64	16	45	58	69	52
Granulicatella_adiacens_[para-adiacens]	HOT534	N	117	122	71	61	16	44	56	63	49
Granulicatella_adiacens_[para-adiacens]	HOT534	N	120	124	74	64	17	45	57	69	52
Granulicatella_elegans	HOT596	N	9	11	2	1	0	2	1	0	2
Granulicatella_elegans	HOT596	N	9	11	2	1	0	2	1	0	1
Granulicatella_elegans	HOT596	N	9	11	2	1	0	2	1	0	2
Haemophilus_parainfluenzae	HOT718	N	11	17	6	2	0	0	4	25	10
Kingella_denitrificans	HOT582	N	0	0	1	0	0	0	0	0	0
Klebsiella_pneumoniae	HOT731	N	23	23	12	11	7	1	281	330	315
Klebsiella_pneumoniae	HOT731	N	19	22	12	11	6	1	254	310	293
Klebsiella_pneumoniae_ss_ozaenae	HOT735	N	23	23	12	11	7	1	281	330	315
Lactobacillus_fermentum	HOT608	N	0	0	0	23	35	14	64	22	26
Lactobacillus_fermentum	HOT608	N	0	0	0	27	37	15	66	23	26
Lactobacillus_fermentum	HOT608	N	0	0	0	27	37	15	66	23	26
Lactobacillus_fermentum	HOT608	N	0	0	0	27	37	15	66	23	26
Lactobacillus_fermentum	HOT608	N	0	0	0	27	36	15	65	23	26
Lactobacillus_fermentum	HOT608	N	0	0	0	0	1	2	0	1	1
Lactobacillus_fermentum	HOT608	N	0	0	0	27	36	15	65	22	26
Leptotrichia_buccalis	HOT563	N	0	0	1	0	0	0	0	0	0
Leptotrichia_shahii	HOT214	N	0	0	1	0	0	0	0	0	0
Megasphaera_micronuciformis	HOT122	N	1	0	0	0	0	0	0	0	0
Megasphaera_micronuciformis	HOT122	N	1	0	0	0	0	0	0	0	0
Mogibacterium_diversum	HOT593	N	88	72	53	3	2	0	3	1	0
Mogibacterium_neglectum	HOT691	N	88	72	52	3	2	0	3	1	0
Mogibacterium_pumilum	HOT742	N	82	68	50	3	1	0	3	1	0
Mogibacterium_timidum	HOT042	N	6	10	12	1	0	0	0	1	0
Mogibacterium_vescum	HOT008	N	89	72	53	3	2	0	3	1	0
Neisseria_flava	HOT609	N	90	86	70	0	1	0	1	7	7
Neisseria_flavescens	HOT610	N	16	8	5	0	0	0	1	0	0
Neisseria_meningitidis	HOT669	N	1	1	0	0	0	0	0	0	0
Neisseria_mucosa	HOT682	N	88	85	61	0	1	0	1	7	7
Neisseria_pharyngis	HOT729	N	91	87	71	0	1	0	1	8	7
Neisseria_polysaccharea	HOT737	N	1	1	0	0	0	0	0	0	0
Neisseria_sicca	HOT764	N	88	85	61	0	1	0	1	7	7
Neisseria_subflava	HOT476	N	41	51	76	0	1	0	1	4	1
Neisseria_weaveri	HOT092	N	1	3	2	0	0	0	0	0	0
Oribacterium_sinus	HOT457	N	5	7	6	0	0	0	0	0	0
Parvimonas_micra	HOT111	N	102	119	63	0	0	0	0	0	0
Parvimonas_micra	HOT111	N	96	109	63	0	0	0	0	0	0
Parvimonas_micra	HOT111	N	92	105	54	0	0	0	0	0	0
Parvimonas_micra	HOT111	N	103	114	63	0	0	0	0	0	0
Peptostreptococcus_anaerobius	HOT542	N	112	150	50	0	2	4	0	1	1
Peptostreptococcus_stomatis	HOT112	N	433	609	135	1	11	11	0	1	1
Peptostreptococcus_stomatis	HOT112	N	433	609	134	1	11	11	0	1	1
Porphyromonas_catoniae	HOT283	N	0	2	0	0	0	0	0	0	0
Prevotella_buccae	HOT560	N	7	2	4	0	0	0	0	0	0
Prevotella_denticola	HOT291	N	1	4	0	0	0	0	0	0	0
Prevotella_denticola	HOT291	N	1	3	0	0	0	0	0	0	0
Prevotella_denticola	HOT291	N	1	2	0	0	0	0	0	0	0
Prevotella_maculosa	HOT289	N	1	0	0	0	0	0	0	0	0
Prevotella_maculosa	HOT289	N	1	0	0	0	0	0	0	0	0
Prevotella_maculosa	HOT289	N	1	0	0	0	0	0	0	0	0
Prevotella_melaninogenica	HOT469	N	194	181	64	3	1	1	3	3	8
Prevotella_melaninogenica	HOT469	N	170	160	51	2	1	1	2	3	8
Prevotella_multisaccharivorax	HOT794	N	1	0	0	0	0	0	0	0	0
Prevotella_oris	HOT311	N	6	1	1	0	0	0	0	0	0
Prevotella_oris	HOT311	N	6	1	1	0	0	0	0	0	0
Prevotella_oris	HOT311	N	6	1	1	0	0	0	0	0	0
Prevotella_oris	HOT311	N	6	1	1	0	0	0	0	0	0
Prevotella_oulorum	HOT288	N	1	1	0	0	0	0	0	0	0
Prevotella_oulorum	HOT288	N	1	1	0	0	0	0	0	0	0
Prevotella_pallens	HOT714	N	7	1	1	0	0	0	0	0	0
Prevotella_salivae	HOT307	N	67	64	27	1	0	4	0	1	2
Prevotella_salivae	HOT307	N	66	62	27	1	0	4	0	1	2
Prevotella_salivae	HOTB81	N	67	64	27	1	0	4	0	1	2
Prevotella_shahii	HOT795	N	1	4	0	0	0	0	0	0	0
Prevotella_tannerae	HOT466	N	5	1	2	0	0	0	0	1	0
Prevotella_tannerae	HOT466	N	5	1	2	0	0	0	0	1	0
Prevotella_veroralis	HOT572	N	6	10	12	0	0	1	0	1	1
Propionibacterium_acidipropionici	HOTA80	N	0	0	0	0	0	0	0	0	0
Rothia_mucilaginosa	HOT681	N	1	1	0	0	0	0	0	1	0
Selenomonas_infelix	HOT639	N	1	0	1	0	0	0	0	0	0
Solobacterium_moorei	HOT678	N	0	1	0	0	0	0	0	0	0
Solobacterium_moorei	HOT678	N	8	10	3	0	0	0	1	0	1
Streptococcus_agalactiae	HOT537	N	1	1	0	23	6	14	2	2	2
Streptococcus_anginosus	HOT543	N	16	18	4	11	2	9	1	0	0
Streptococcus_anginosus	HOT543	N	12	11	2	8	0	6	1	0	0
Streptococcus_anginosus	HOT543	N	17	19	5	11	2	9	1	0	0
Streptococcus_anginosus	HOT543	N	16	18	4	12	2	9	1	0	0
Streptococcus_anginosus	HOT543	N	17	18	5	11	2	9	1	0	0
Streptococcus_australis	HOT073	N	54	58	21	40	11	37	9	26	22
Streptococcus_australis	HOT073	N	64	93	37	47	18	52	24	37	25
Streptococcus_australis	HOT073	N	181	220	81	144	61	120	59	84	82
Streptococcus_constellatus	HOT576	N	3	2	0	3	1	1	0	0	0
Streptococcus_cristatus	HOT578	N	206	224	75	86	34	61	37	38	34
Streptococcus_cristatus	HOT578	N	370	345	138	168	59	124	74	94	87
Streptococcus_cristatus	HOT578	N	128	146	39	55	21	41	16	7	11
Streptococcus_cristatus	HOT578	N	450	455	223	266	82	170	144	184	160
Streptococcus_cristatus	HOT578	N	330	342	204	144	59	103	94	118	117
Streptococcus_downei	HOT594	N	0	0	0	0	0	0	0	0	0
Streptococcus_downei	HOT594	N	0	0	0	0	0	0	0	0	0
Streptococcus_gordonii	HOT622	N	17	13	7	9	8	15	7	3	3
Streptococcus_gordonii	HOT622	N	19	13	6	9	9	16	7	3	4
Streptococcus_gordonii	HOT622	N	17	10	5	9	8	21	7	4	4
Streptococcus_gordonii	HOT622	N	16	11	5	8	8	21	7	4	4
Streptococcus_gordonii	HOT622	N	14	11	4	5	8	18	6	2	3
Streptococcus_infantis	HOT638	N	181	226	95	110	44	75	40	68	75
Streptococcus_infantis	HOT638	N	75	78	54	51	18	64	15	30	35
Streptococcus_intermedius	HOT644	N	5	7	3	3	2	3	0	0	0
Streptococcus_mitis	HOT677	N	392	374	244	213	75	165	112	152	143
Streptococcus_mitis	HOT677	N	430	490	267	290	139	309	144	168	192
Streptococcus_mitis	HOT677	N	366	388	243	267	120	284	130	159	165
Streptococcus_mitis	HOT677	N	123	136	71	90	41	77	32	34	45
Streptococcus_mitis	HOT677	N	347	347	214	166	70	141	107	157	137
Streptococcus_mitis	HOT677	N	122	118	65	88	35	70	32	33	37
Streptococcus_mitis	HOT677	N	380	370	228	183	86	162	119	167	151
Streptococcus_mitis	HOT677	N	107	103	54	64	24	65	23	16	25
Streptococcus_mitis	HOT677	N	302	303	162	184	81	183	68	83	99
Streptococcus_mitis_bv_2	HOT398	N	288	266	81	144	53	108	54	61	67
Streptococcus_mitis_bv_2	HOT398	N	186	205	92	106	50	72	44	47	64
Streptococcus_mitis_bv_2	HOT398	N	292	284	107	126	58	91	65	74	79
Streptococcus_mutans	HOT686	N	9	10	2	49	79	117	53	71	59
Streptococcus_oralis	HOT707	N	189	168	93	97	36	95	67	79	83
Streptococcus_oralis	HOT707	N	29	27	13	11	6	17	6	9	8
Streptococcus_oralis	HOT707	N	376	361	213	197	92	178	140	182	168
Streptococcus_parasanguinis_I	HOT721	N	115	130	77	280	222	446	153	148	161
Streptococcus_parasanguinis_I	HOT721	N	114	128	76	263	196	394	136	131	146
Streptococcus_parasanguinis_II	HOT411	N	59	77	29	175	182	273	51	83	72
Streptococcus_parasanguinis_II	HOT411	N	77	106	57	242	277	385	130	136	136
Streptococcus_parasanguinis_II	HOT411	N	16	24	4	20	37	62	12	18	9
Streptococcus_parasanguinis_II	HOT411	N	66	90	30	259	321	422	96	117	106
Streptococcus_peroris	HOT728	N	9	11	4	10	22	28	8	11	25
Streptococcus_pneumoniae	HOT734	N	451	430	254	227	100	202	159	191	195
Streptococcus_salivarius_	HOT755	N	148	234	50	1378	2554	2995	1128	1127	1013
Streptococcus_sanguinis	HOT758	N	38	29	10	30	27	31	9	10	9
Streptococcus_sanguinis	HOT758	N	137	100	41	88	39	68	55	79	63
Streptococcus_sanguinis	HOT758	N	15	16	3	11	6	11	3	4	2
Streptococcus_sanguinis	HOT758	N	13	6	6	0	1	3	0	2	0
Streptococcus_sanguinis	HOT758	N	19	14	7	3	9	11	1	3	1
Streptococcus_sanguinis	HOT758	N	18	15	6	9	19	23	2	6	2
Streptococcus_sinensis	HOT767	N	27	36	8	189	320	383	21	23	33
Streptococcus_vestibularis	HOT021	N	147	235	47	1375	2555	2978	1085	1107	989
Streptococcus_vestibularis	HOT021	N	143	232	43	1357	2523	2939	1069	1079	955
Streptococcus_vestibularis	HOT021	N	130	217	37	1207	2223	2632	721	736	654
Streptococcus_vestibularis	HOT021	N	146	234	47	1374	2551	2976	1083	1102	985
Terrahaemophilus_aromaticivorans	HOT826	N	11	17	7	2	0	0	4	25	10
Veillonella_atypica	HOT524	N	84	84	56	11	1	4	20	33	18
Veillonella_atypica	HOT524	N	92	95	58	16	1	5	23	43	18
Veillonella_atypica	HOT524	N	92	96	59	15	1	5	23	43	18
Veillonella_dispar	HOT160	N	17	18	7	2	0	1	6	1	9
Veillonella_dispar	HOT160	N	47	57	17	7	0	2	19	16	12
Veillonella_dispar	HOT160	N	44	52	15	7	0	2	16	17	11
Veillonella_dispar	HOT160	N	41	52	11	6	0	2	11	14	11
Veillonella_dispar	HOT160	N	12	15	2	1	0	1	4	1	2
Veillonella_parvula	HOT161	N	24	26	7	3	0	0	8	5	8
Veillonella_parvula	HOT161	N	3	4	2	0	0	0	0	0	1
Veillonella_parvula	HOT161	N	3	4	3	0	0	0	0	1	1
Veillonella_parvula	HOT161	N	46	51	14	7	0	2	19	15	11
Veillonella_parvula	HOT161	N	42	50	12	6	0	2	17	13	11
Veillonella_parvula	HOT161	N	4	1	2	1	0	0	3	1	1
Veillonella_parvula	HOT161	N	35	56	18	5	1	1	17	17	11
Veillonella_parvula	HOT161	N	6	6	3	1	0	1	0	1	5
Veillonella_parvula	HOT161	N	10	13	4	2	0	0	7	2	2
Actinomyces_sp.	HOT172	Unnamed (U)	2	2	5	0	0	0	0	0	0
Actinomyces_sp.	HOT172	U	1	1	5	0	0	0	0	0	0
Actinomyces_sp.	HOT178	U	0	0	1	0	0	0	0	0	0
Actinomyces_sp.	HOT180	U	2	2	3	0	0	0	0	0	0
Actinomyces_sp.	HOT180	U	2	1	4	0	0	0	0	0	0
Actinomyces_sp.	HOT180	U	2	1	5	0	0	0	0	0	0
Actinomyces_sp.	HOT181	U	2	2	2	0	0	0	0	0	0
Aggregatibacter_sp.	HOT458	U	1	0	2	0	0	0	0	0	0
Aggregatibacter_sp.	HOT512	U	9	1	2	0	0	0	1	0	1
Atopobium_sp.	HOT199	U	2	1	3	0	0	0	0	0	0
Capnocytophaga_sp.	HOT326	U	0	1	0	0	0	0	0	0	0
Capnocytophaga_sp.	HOT335	U	0	2	0	0	0	0	0	0	0
Fusobacterium_sp.	HOT370	U	251	254	42	75	12	34	2	0	6
Fusobacterium_sp.	HOT370	U	1158	1178	142	431	86	161	12	5	17
Lachnospiraceae_[G-1]_sp.	HOT082	U	6	8	2	0	0	0	0	0	0
Lachnospiraceae_[G-1]_sp.	HOT082	U	5	6	0	0	0	0	0	0	0
Lachnospiraceae_[G-1]_sp.	HOT107	U	3	5	1	0	0	0	0	0	0
Lachnospiraceae_[G-1]_sp.	HOT107	U	2	3	1	0	0	0	0	0	0
Lachnospiraceae_[G-1]_sp.	HOT107	U	4	6	1	0	0	0	0	0	0
Lachnospiraceae_[G-1]_sp.	HOT107	U	6	7	2	0	0	0	0	0	0
Lachnospiraceae_[G-3]_sp.	HOT096	U	0	1	1	0	0	0	0	0	0
Lachnospiraceae_[G-4]_sp.	HOT419	U	6	13	6	0	0	0	1	0	0
Leptotrichia_sp.	HOT225	U	0	0	1	0	0	0	0	0	0
Neisseria_sp.	HOT014	U	22	22	32	0	1	0	0	2	0
Olsenella_sp.	HOT807	U	0	1	0	0	0	0	0	0	0
Oribacterium_sp.	HOT078	U	1	2	1	0	0	0	0	0	0
Oribacterium_sp.	HOT108	U	6	9	6	0	0	0	0	0	0
Oribacterium_sp.	HOT108	U	6	7	6	0	0	0	0	0	0
Oribacterium_sp.	HOT372	U	1	2	1	0	0	0	0	0	0
Paenibacillus_sp	HOT786	U	0	0	0	0	0	0	0	0	0
Parvimonas_sp	HOT110	U	53	57	44	0	0	0	0	0	0
Parvimonas_sp	HOT110	U	63	66	52	0	0	0	0	0	0
Parvimonas_sp.	HOT110	U	69	65	52	0	0	0	0	0	0
Parvimonas_sp.	HOT110	U	54	57	50	0	0	0	0	0	0
Parvimonas_sp.	HOT393	U	110	130	68	0	0	0	0	0	1
Peptoniphilus_sp.	HOT386	U	1	0	0	0	0	0	0	0	0
Porphyromonas_sp.	HOT279	U	214	183	99	2	0	0	4	4	4
Porphyromonas_sp.	HOT279	U	90	54	31	1	0	0	3	1	1
Porphyromonas_sp.	HOT279	U	212	181	99	2	0	0	4	4	5
Porphyromonas_sp.	HOT279	U	217	184	107	2	0	0	4	4	5
Prevotella_histicola	HOT298	U	69	78	36	9	0	3	1	2	1
Prevotella_sp.	HOT299	U	30	20	14	0	0	0	0	0	0
Prevotella_sp.	HOT302	U	6	1	2	0	0	0	0	0	0
Prevotella_sp.	HOT302	U	7	1	5	0	0	0	0	0	0
Prevotella_sp.	HOT306	U	7	9	6	0	0	1	0	0	0
Prevotella_sp.	HOT314	U	19	29	8	0	0	1	0	0	0
Prevotella_sp.	HOT314	U	44	49	19	2	1	1	1	1	1
Prevotella_sp.	HOT317	U	0	1	0	0	0	0	0	0	0
Prevotella_sp.	HOT317	U	0	1	0	0	0	0	0	0	0
Prevotella_sp.	HOT473	U	14	11	7	0	0	0	0	0	0
Prevotella_sp.	HOT473	U	13	10	7	0	0	0	0	0	0
Selenomonas_sp.	HOT136	U	2	1	1	0	0	0	0	0	0
Selenomonas_sp.	HOT138	U	1	0	0	0	0	0	0	0	0
Selenomonas_sp.	HOT146	U	1	0	0	0	0	0	0	0	0
Selenomonas_sp.	HOT149	U	2	0	0	0	0	0	0	0	0
Selenomonas_sp.	HOT149	U	2	0	1	0	0	0	0	0	0
Selenomonas_sp.	HOT478	U	1	1	0	0	0	0	0	0	0
Selenomonas_sp.	HOT479	U	1	0	1	0	0	0	0	0	0
Streptococcus_sp.	HOT056	U	57	71	30	273	505	561	141	150	147
Streptococcus_sp.	HOT057	U	24	27	20	33	62	96	34	36	36
Streptococcus_sp.	HOT058	U	253	272	114	128	39	88	46	53	63
Streptococcus_sp.	HOT058	U	265	281	104	139	56	127	56	50	71
Streptococcus_sp.	HOT058	U	332	335	138	166	44	113	68	80	91
Streptococcus_sp.	HOT058	U	123	142	55	53	12	41	32	32	33
Streptococcus_sp.	HOT061	U	63	58	48	51	17	67	13	26	34
Streptococcus_sp.	HOT061	U	80	63	27	59	15	75	16	27	29
Streptococcus_sp.	HOT065	U	16	29	16	29	48	50	21	39	42
Streptococcus_sp.	HOT066	U	15	22	11	9	9	23	4	6	11
Streptococcus_sp.	HOT066	U	17	20	13	17	7	13	9	12	20
Streptococcus_sp.	HOT066	U	10	7	6	2	2	2	5	2	12
Streptococcus_sp.	HOT066	U	76	85	47	207	142	272	76	75	80
Streptococcus_sp.	HOT066	U	2	1	0	4	1	10	0	0	3
Streptococcus_sp.	HOT068	U	7	12	3	92	194	183	9	16	18
Streptococcus_sp.	HOT070	U	55	57	37	28	10	21	15	19	21
Streptococcus_sp.	HOT070	U	71	61	7	76	13	45	21	20	18
Streptococcus_sp.	HOT071	U	267	270	91	175	54	129	58	66	72
Streptococcus_sp.	HOT071	U	79	59	22	96	34	71	39	48	39
Streptococcus_sp.	HOT071	U	166	146	41	133	42	96	50	55	45
Streptococcus_sp.	HOT071	U	181	162	100	154	52	109	82	99	89
Streptococcus_sp.	HOT074	U	43	47	15	46	22	54	14	12	22
Streptococcus_sp.	HOT074	U	158	172	53	104	51	95	37	38	52
Streptococcus_sp.	HOT074	U	67	87	34	67	33	78	21	18	39
Streptococcus_sp.	HOT423	U	76	55	38	37	12	35	18	14	18
Streptococcus_sp.	HOT486	U	14	13	5	5	5	6	1	4	2
Veillonella_sp.	HOT158	U	13	18	8	2	0	0	5	10	5
Veillonella_sp.	HOT158	U	26	60	25	5	1	1	14	20	12
Veillonella_sp.	HOT158	U	29	40	13	5	0	2	12	16	7
Actinomyces_sp.	HOTA50	Phylotype (P)	0	2	1	0	0	0	0	0	0
Atopobium_sp.	HOTF34	P	2	5	5	0	0	0	0	0	0
Atopobium_sp.	HOT416	P	2	1	2	0	0	0	0	0	0
Bergeyella_sp.	HOT322	P	0	1	0	0	0	0	0	0	0
Campylobacter_sp.	HOT044	P	1	3	5	0	0	0	1	0	0
Capnocytophaga_sp.	HOTB79	P	12	8	12	0	0	0	0	0	0
Capnocytophaga_sp.	HOTG66	P	0	2	0	0	0	0	0	0	0
Catonella_sp.	HOT164	P	0	0	2	0	0	0	0	0	0
Catonella_sp.	HOTB06	P	0	0	2	0	0	0	0	0	0
Clostridia_[G]_sp.	HOTC67	P	1	1	1	0	0	0	0	0	0
Clostridiales_[F-2][G-2]_sp.	HOT085	P	1	1	0	0	0	0	0	0	0
Delftia_sp.	HOTA59	P	0	0	0	1	0	0	0	0	0
Dialister_sp.	HOT502	P	1	1	1	0	0	0	0	0	0
Enterobacter_sp.	HOTC98	P	3	4	1	2	2	1	76	77	83
Fusobacterium_sp.	HOT203	P	76	71	15	22	6	9	1	0	1
Fusobacterium_sp.	HOT203	P	81	80	13	18	4	8	1	0	2
Fusobacterium_sp.	HOT203	P	156	174	33	53	8	23	2	1	3
Fusobacterium_sp.	HOT205	P	39	38	0	5	1	2	0	0	0
Fusobacterium_sp.	HOTA11	P	221	247	37	62	12	30	2	1	5
Fusobacterium_sp.	HOTC10	P	62	52	2	8	1	2	0	0	1
Fusobacterium_sp.	HOTD47	P	33	38	0	7	2	3	0	0	0
Fusobacterium_sp.	HOTE22	P	3	2	0	0	0	0	0	0	0
Granulicatella_sp.	HOTB44	P	21	26	12	15	2	8	16	16	5
Granulicatella_sp.	HOTC27	P	2	3	1	1	0	0	0	2	0
Haemophilus_sp.	HOTC82	P	0	0	2	0	0	0	1	12	2
Kingella_sp.	HOT012	P	0	0	1	0	0	0	0	0	0
Kingella_sp.	HOT459	P	0	0	1	0	0	0	0	0	0
Lachnospiraceae_[G]_sp.	HOTA17	P	1	3	1	0	0	0	0	0	0
Lachnospiraceae_[G]_sp.	HOTA41	P	1	2	1	0	0	0	0	0	0
Lachnospiraceae_[G]_sp.	HOTB18	P	0	0	1	0	0	0	0	0	0
Lachnospiraceae_[G-1]_sp.	HOT083	P	2	1	0	0	0	0	0	0	0
Lachnospiraceae_[G-1]_sp.	HOT083	P	1	1	0	0	0	0	0	0	0
Lachnospiraceae_[G-2]_sp.	HOT088	P	1	0	1	0	0	0	0	0	0
Lachnospiraceae_[G-4]_sp.	HOT097	P	6	12	6	0	0	0	1	0	0
Lachnospiraceae_[G-4]_sp.	HOT373	P	1	2	1	0	0	0	0	0	0
Lachnospiraceae_sp.	HOTB32	P	2	2	2	0	0	0	0	0	0
Lactobacillus_sp.	HOTA89	P	0	0	0	27	36	15	65	23	26
Leptotrichia_sp.	HOT212	P	0	0	1	0	0	0	0	0	0
Leptotrichia_sp.	HOT213	P	1	1	1	0	0	0	0	0	0
Leptotrichia_sp.	HOT215	P	1	0	0	0	0	0	0	0	0
Leptotrichia_sp.	HOT215	P	1	0	1	0	0	0	0	0	0
Leptotrichia_sp.	HOT392	P	0	0	1	0	0	0	0	0	0
Leptotrichia_sp.	HOT463	P	0	0	1	0	0	0	0	0	0
Leptotrichia_sp.	HOTA45	P	0	0	1	0	0	0	0	0	0
Neisseria_sp.	HOTD61	P	0	2	8	0	0	0	0	0	0
Parvimonas_sp.	HOTC63	P	171	164	74	1	0	1	0	0	1
Parvimonas_sp.	HOTD94	P	1	1	0	0	0	0	0	0	0
Peptococcus_sp.	HOT168	P	0	1	0	0	0	0	0	0	0
Peptococcus_sp.	HOTD92	P	0	1	0	0	0	0	0	0	0
Peptostreptococcaceae_[XI][G]_sp.	HOTD17	P	119	167	54	0	2	4	0	1	1
Porphyromonas_sp.	HOT275	P	6	3	0	0	0	0	0	0	1
Porphyromonas_sp.	HOT277	P	4	7	1	0	0	0	0	0	1
Porphyromonas_sp.	HOT278	P	6	11	2	0	0	0	0	0	1
Porphyromonas_sp.	HOTB43	P	3	2	0	0	0	0	0	0	1
Porphyromonas_sp.	HOTC34	P	25	10	12	0	0	0	0	0	0
Porphyromonas_sp.	HOTD90	P	0	0	0	0	0	0	0	0	0
Porphyromonas_sp.	HOTE21	P	2	1	0	0	0	0	0	0	1
Prevotella_sp.	HOT308	P	5	1	0	0	0	0	0	0	0
Prevotella_sp.	HOT308	P	6	1	0	0	0	0	0	0	0
Prevotella_sp.	HOT309	P	0	4	0	0	0	0	0	0	0
Prevotella_sp.	HOT310	P	3	0	1	0	0	0	0	0	0
Prevotella_sp.	HOT313	P	24	14	14	0	0	1	1	1	1
Prevotella_sp.	HOT313	P	20	14	13	0	0	1	0	0	1
Prevotella_sp.	HOT315	P	1	0	0	0	0	0	0	0	0
Prevotella_sp.	HOT396	P	1	0	0	0	0	0	0	0	0
Prevotella_sp.	HOT443	P	0	2	0	0	0	0	0	0	0
Prevotella_sp.	HOT474	P	11	6	2	0	0	0	0	0	0
Prevotella_sp.	HOTC29	P	12	3	3	0	0	0	0	0	0
Prevotella_sp.	HOTC32	P	110	113	17	2	1	1	1	2	5
Prevotella_sp.	HOTD80	P	1	0	0	0	0	0	0	0	0
Prevotella_sp.	HOTD85	P	1	3	0	0	0	0	0	0	0
Prevotella_sp.	HOTE09	P	12	14	0	0	0	0	0	0	0
Prevotella_sp.	HOTG57	P	1	3	0	0	0	0	0	0	0
Prevotella_sp.	HOTG60	P	1	0	0	0	0	0	0	0	0
Prevotella_sp.	HOTG64	P	7	8	9	0	0	1	0	0	0
Prevotella_sp.	HOTG70	P	1	3	0	0	0	0	0	0	0
Selenomonas_sp.	HOTH63	P	1	0	0	0	0	0	0	0	0
Solobacterium_sp.	HOTA05	P	9	10	3	0	0	0	1	0	1
Stenotrophomonas_sp.	HOTA62	P	0	0	0	1	0	0	0	0	0
Streptococcus_sp.	HOT055	P	104	120	76	209	128	298	77	83	99
Streptococcus_sp.	HOT064	P	32	27	20	12	15	19	10	29	7
Streptococcus_sp.	HOT064	P	8	5	16	3	4	4	6	12	4
Streptococcus_sp.	HOT064	P	224	199	104	93	46	99	46	49	49
Streptococcus_sp.	HOT064	P	112	95	64	39	20	34	20	23	22
Streptococcus_sp.	HOT064	P	2	0	1	0	0	0	0	0	0
Streptococcus_sp.	HOT067	P	56	114	13	539	1068	1232	205	236	226
Streptococcus_sp.	HOT069	P	15	14	2	13	3	4	1	3	1
Streptococcus_sp.	HOT431	P	181	201	67	149	44	92	40	64	66
Streptococcus_sp.	HOT431	P	216	249	79	204	85	190	66	88	93
Streptococcus_sp.	HOT487	P	6	8	1	7	2	2	3	3	1
Streptococcus_sp.	HOTA04	P	38	47	12	161	299	360	80	86	92
Streptococcus_sp.	HOTA95	P	5	8	3	3	2	2	0	0	0
Streptococcus_sp.	HOTB66	P	13	12	5	13	22	33	2	3	2
Streptococcus_sp.	HOTC08	P	211	204	106	117	45	114	69	88	97
Streptococcus_sp.	HOTC14	P	10	16	6	2	0	0	4	20	8
Streptococcus_sp.	HOTC54	P	12	11	2	10	3	2	6	7	11
Streptococcus_sp.	HOTC56	P	247	224	89	114	49	95	68	90	82
Streptococcus_sp.	HOTC65	P	150	238	48	1376	2562	3000	1112	1127	1008
Streptococcus_sp.	HOTC97	P	31	25	13	12	9	24	9	9	8
Streptococcus_sp.	HOTD83	P	5	14	23	27	92	102	267	187	243
Streptococcus_sp.	HOTE05	P	5	3	0	1	2	5	7	4	4
Streptococcus_sp.	HOTE07	P	10	15	7	24	89	105	73	47	70
Streptococcus_sp.	HOTG58	P	0	1	1	0	0	0	0	1	0
Streptococcus_sp.	HOTG59	P	1	4	2	4	8	7	1	7	7
Streptococcus_sp.	HOTG62	P	209	119	50	191	76	171	76	98	84
Streptococcus_sp.	HOTG63	P	1	1	1	1	0	0	1	1	0
Streptococcus_sp.	HOTG65	P	66	53	27	64	53	90	40	56	50
Streptococcus_sp.	HOTH50	P	2	3	2	3	2	2	0	2	2
Streptococcus_sp.	HOTH55	P	4	2	3	1	0	1	0	0	1
TM7_[G-1]_sp.	HOT352	P	0	1	0	0	0	0	0	0	0
TM7_[G-2]_sp.	HOTA56	P	0	0	0	0	0	0	0	0	1
TM7_[G-3]_sp.	HOT351	P	0	1	1	0	0	0	0	0	0
Veillonella_sp.	HOTC09	P	12	12	5	1	0	0	8	0	2
Veillonella_sp.	HOTD88	P	3	2	1	0	0	0	1	1	1
Veillonella_sp.	HOTG30	P	7	4	2	2	0	1	4	1	6
Veillonella_sp.	HOTG38	P	5	4	3	1	0	0	3	1	2
Veillonella_sp.	HOTG61	P	45	52	13	7	0	2	18	15	11
